# Supplementary material for: Biomonitoring of blood cholinesterases and acylpeptide hydrolase activities in rural inhabitants exposed to pesticides in the Coquimbo Region of Chile
Source: PLoS One. 2018 May 2;13(5):e0196084. doi: 10.1371/journal.pone.0196084 (PMC5931667; doi:10.1371/journal.pone.0196084)
Supplement: S1 File — The excel file contains the sociodemographic information and enzyme activities reported in the article. (XLSX) [file pone.0196084.s001.xlsx]

## Sheet: Demographic & enzyme activities
ID	Group	Eval_time	Sex	Age	Study	Smokers	Alcohol_intake	Drugs	Environ_Exp_time	Laboral_Exp_time	APEH	AChE	BuChE
RGpre001	0	0	1	45	8	0	55.7	1			2.58e-07	0.000225	7.89e-05
RGpre002	0	0	1	47	8	1	0	0			3.47e-07	0.000446	6.49e-05
RGpre003	0	0	1	21	12	1	14.9	0			3.33e-07	0.000686	3.97e-05		ID	Individual identinfication code
RGpre004	0	0	1	38	9	0	22.6	1			3.38e-07	0.000473	5.67e-05		Group	Exposure group to which the individual belongs: 0=Reference Group (RG); 1=Environmental Exposed (EE); 2=Occupational Exposed (OE)
RGpre005	0	0	1	31	17	0	0.8	0			3.95e-07	0.000342	6.72e-05		Eval_time	Sampling season: 0=Baseline or pre fumigation period; 1=Spraying or fumigation period
RGpre006	0	0	1	37	12	0	11.2	2			2.46e-07	0.000274	3.72e-05		Sex	Sex of individuals: 0=Female; 1=Male
RGpre007	0	0	1	31	6	1	0	0			4.2e-07	0.000424	4.85e-05		Age	Age of individuals in years
RGpre008	0	0	1	38	8	1	14.9	1			4.16e-07	0.000283	5.98e-05		Study	Level of studies of individuals in years
RGpre009	0	0	1	49	8	1	0	0			3.06e-07	0.000315	6.31e-05		Smokers	Smoking individuals: 0=No smoker; 1=smoker
RGpre010	0	0	1	24	13	0	0	0			2.58e-07	0.000422	3.87e-05		Alcohol_intake	Alcohol consumption in grams per day
RGpre011	0	0	0	35	10	0	0.7	0			3.05e-07	0.000698	4.19e-05		Drugs	Individuals who have tried drugs of abuse: 0=never tried; 1=tried sometimes ; 2= usually used
RGpre012	0	0	0	45	12	0	0	0			2.95e-07	0.000451	7.06e-05		Environ_Exp_time	Period of time living in the area in years
RGpre013	0	0	0	26	12	1	0	0			3.69e-07	0.00059	5.52e-05		Laboral_Exp_time	Period of time working in agriculture in years
RGpre014	0	0	1	48	8	0	4.7	0			3.18e-07	0.000352	3.6e-05		APEH	APEH enzyme activity in mmoles * minute-1 * mgHemoglobin-1
RGpre015	0	0	0	19	9	1	8.9	0			3.1e-07	0.00052	6.03e-05		AChE	AChE enzyme activity in mmoles * minute-1 * mgProtein-1
RGpre016	0	0	1	24	9	1	4.7	1			3.34e-07	0.000378	5.61e-05		BuChE	BuChE enzyme activity in mmoles * minute-1 * mgProtein-1
RGpre017	0	0	0	45	12	0	2.1	0			3.78e-07	0.000375	5.3e-05
RGpre018	0	0	0	42	12	0	5.9	0			3.39e-07	0.000467	4.59e-05
RGpre019	0	0	1	39	8	0	0	0			3.57e-07	0.000445	5.89e-05
RGpre020	0	0	0	24	13	0	0.4	0			4.11e-07	0.00015	5.26e-05
RGpre021	0	0	0	37	3	1	0	1			1.6e-07	0.000556	5.3e-05
RGpre022	0	0	0	42	12	0	0.6	1			1.4e-07	0.000208	6.41e-05
RGpre023	0	0	1	25	14	0	1.7	0			1.82e-07	0.000274	2.65e-05
RGpre024	0	0	1	37	10	0	1.7	1			1.67e-07	0.00026	4.91e-05
RGpre025	0	0	1	33	12	0	1.3	1			1.18e-07	0.00018	4.43e-05
RGpre026	0	0	1	46	11	0	1.6	1			1.45e-07	0.000356	2.49e-05
RGpre027	0	0	1	38	12	0	0.1	0			2.5e-07	0.000571	6.62e-05
RGpre028	0	0	0	46	6	0	0.1	0			1.99e-07	0.000514	6.78e-05
RGpre029	0	0	1	47	9	0	17.8	0			1.8e-07	0.000597	8.14e-05
RGpre030	0	0	1	31	10	1	18.9	2			3.14e-07	0.000503	6.11e-05
RGpre031	0	0	1	35	8	1	0.2	0			2.65e-07	0.000911	4.42e-05
RGpre032	0	0	1	32	12	0	0.3	2			3.04e-07	0.000558	5.4e-05
RGpre033	0	0	1	32	12	1	28.4	2			2.94e-07	0.000845	5.66e-05
RGpre034	0	0	1	40	12	1	31.1	0			2.58e-07	0.00064	6.21e-05
RGpre035	0	0	1	43	5	0	8.6	2			2.54e-07	0.000755	5.05e-05
RGpre036	0	0	1	50	7	1	1.7	0			3.37e-07	0.000699	3.98e-05
RGpre037	0	0	1	23	12	1	2.3	2			2.73e-07	0.000966	5.86e-05
RGpre038	0	0	1	46	10	0	1	2			4.12e-07	0.00125	6.87e-05
RGpre039	0	0	1	37	12	0	33.3	2			3.57e-07	0.00119	7.49e-05
RGpre040	0	0	0	20	12	0	0	0			2.88e-07	0.000526	3.61e-05
RGpre041	0	0	0	19	12	0	1	0			2.21e-07	0.000742	4.56e-05
RGpre042	0	0	0	19	12	0	0.4	0			2.42e-07	0.000459	4.16e-05
RGpre043	0	0	0	20	12	1	0.1	1			2.54e-07	0.000267	3.86e-05
RGpre044	0	0	1	18	12	0	0	0			2.47e-07	0.000761	4.82e-05
RGpre045	0	0	1	23	16	0	1	0			2.69e-07	0.000681	6.13e-05
RGpre046	0	0	1	21	14	0	4.3	0			2.83e-07	0.00122	4.48e-05
RGpre047	0	0	1	30	14	1	1.7	0			2.65e-07	0.0007	5.55e-05
RGpre048	0	0	1	31	12	1	0.2	0			3.25e-07	0.000724	4.89e-05
RGpre049	0	0	0	27	12	1	0	0			2.74e-07	0.000904	6.1e-05
RGpre050	0	0	1	25	12	1	4	0			2.34e-07	0.000803	5.46e-05
RGpre051	0	0	1	24	12	0	33.6	0			2.79e-07	0.000301	5.05e-05
RGpre052	0	0	1	20	12	0	0.4	0			3.52e-07	0.000351	5.03e-05
RGpre053	0	0	1	31	14	0	0	1			3.45e-07	0.000554	7.18e-05
RGpre054	0	0	1	36	12	0	3.4	2			3.24e-07	0.000455	5.31e-05
RGpre055	0	0	1	36	12	1	1.7	0			3.24e-07	0.000455	5.31e-05
RGpre056	0	0	1	35	12	1	0.1	0			2.59e-07	0.000471	6.06e-05
RGpre057	0	0	1	48	12	0	0	0			2.45e-07	0.000443	7.34e-05
RGpre058	0	0	1	49	12	0	10.9	0			2.57e-07	0.000441	5.85e-05
RGpre059	0	0	1	30	14	0	1.3	0			1.94e-07	0.000477	5.04e-05
RGpre060	0	0	1	41	12	0	0.5	0			2.17e-07	0.000318	6.08e-05
RGpre061	0	0	1	27	14	0	0	0			2.54e-07	0.00115	3.82e-05
RGpre062	0	0	1	38	12	1	21.6	0			2.27e-07	0.00116	4.49e-05
RGpre063	0	0	1	30	12	0	0	0			2.55e-07	0.00116	3.97e-05
RGpre064	0	0	1	27	14	1	14.9	0			2.66e-07	0.00132	4.17e-05
RGpre065	0	0	1	31	13	0	0	0			2.39e-07	0.00148	5.99e-05
RGpre066	0	0	1	30	14	0	43.3	0			1.83e-07	0.00099	4.74e-05
RGpre067	0	0	1	33	14	0	0	0			2.71e-07	0.00097	3.18e-05
RGpre068	0	0	1	27	16	0	51.2	0			2.75e-07	0.000796	5.04e-05
RGpre069	0	0	1	32	14	1	40.5	0			2.74e-07	0.00104	4.52e-05
RGpre070	0	0	1	46	12	1	17.1	0			3.04e-07	0.00131	5.75e-05
RGpre071	0	0	0	50	8	0	0	0			2.33e-07	0.00101	5.29e-05
RGpre072	0	0	0	46	11	0	0	0			2.91e-07	0.000755	3.61e-05
RGpre073	0	0	0	45	4	0	1.6	0			1.79e-07	0.00051	5.42e-05
RGpre074	0	0	0	41	8	0	0	0			1.94e-07	0.000881	8.32e-05
RGpre075	0	0	0	50	4	0	0	0			3.02e-07	0.000881	5.85e-05
RGpre076	0	0	1	29	14	0	4.2	0			3.68e-07	0.000433	7.69e-05
RGpre077	0	0	1	37	16	0	0	1			2.96e-07	0.000478	7.6e-05
RGpre078	0	0	1	27	12	0	0	0			2.69e-07	0.00063	4.77e-05
RGpre079	0	0	1	25	14	1	3.2	0			3.02e-07	0.000799	7.17e-05
RGpre080	0	0	1	22	12	0	3.2	0			3.07e-07	0.000492	6.58e-05
RGpre081	0	0	0	37	12	1	0	0			3.72e-07	0.000442	6.86e-05
RGpre082	0	0	0	34	10	1	1.6	0			2.99e-07	0.000282	4.59e-05
RGpre083	0	0	0	28	12	0	20.6	0			2.19e-07	0.000681	4.18e-05
RGpre084	0	0	0	28	12	1	0	0			6.43e-07	0.000172	2.22e-05
RGpre085	0	0	0	34	12	0	0	0			2.72e-07	0.000272	3.43e-05
RGpre086	0	0	0	47	12	0	1	0			3.38e-07	0.000568	2.57e-05
RGpre087	0	0	0	27	14	0	3.4	0			2.77e-07	0.000337	4.23e-05
RGpre088	0	0	0	41	12	1	0	0			4.26e-07	0.000316	6.44e-05
RGpre089	0	0	0	43	14	0	0	0			3.1e-07	0.000315	4.27e-05
RGpre090	0	0	0	34	12	0	0	0			3.69e-07	0.000255	5.38e-05
RGpre091	0	0	0	41	14	0	0	0			3.38e-07	0.000932	4.19e-05
RGpre092	0	0	1	46	12	0	0	0			2.79e-07	0.000934	5.3e-05
RGpre093	0	0	0	20	15	0	0	0			2.73e-07	0.000476	4.92e-05
RGpre094	0	0	1	19	12	0	0	0			2.8e-07	0.000614	5.4e-05
RGpre095	0	0	1	23	16	0	0	0			2.32e-07	0.000637	4.43e-05
RGpre096	0	0	0	31	17	0	0	0			1.96e-07	0.000279	5.26e-05
RGpre097	0	0	0	31	12	0	0	0			2.72e-07	0.000449	6.08e-05
RGpre098	0	0	1	48	12	0	0	0			2.56e-07	0.00103	5.07e-05
RGpre099	0	0	1	22	12	0	0	0			3.29e-07	0.000945	4.76e-05
RGpre100	0	0	1	19	12	0	0	0			2.4e-07	0.000956	7.04e-05
EEfum001	1	1	0	30	17	0	3.2	0	30		2.78e-07	0.000775	5.34e-05
EEfum002	1	1	1	38	8	1	5.1	0	38		2.44e-07	0.00072	6.37e-05
EEfum003	1	1	0	20	12	0	4.8	0	20		2.96e-07	0.000323	5.98e-05
EEfum004	1	1	1	19	12	1	106.5	1	19		3.28e-07	0.000336	5.89e-05
EEfum005	1	1	0	41	12	1	0	0	5		3.46e-07	0.000464	4.04e-05
EEfum006	1	1	0	42	7	0	0	0	42		3.02e-07	0.000419	3.97e-05
EEfum007	1	1	1	44	12	0	0	0	44		3.68e-07	0.000416	4.96e-05
EEfum008	1	1	0	30	17	0	0.7	0			2.8e-07	0.000347	3.91e-05
EEfum009	1	1	0	36	14	1	0	0	5		3.15e-07	0.000439	4.24e-05
EEfum010	1	1	0	25	14	1	0	0	2		2.3e-07	0.000351	4.52e-05
EEfum011	1	1	0	45	12	0	4.7	0	4		3.56e-07	0.000435	5.45e-05
EEfum012	1	1	0	36	15	0	0	0	36		3.43e-07	0.00131	2.47e-05
EEfum013	1	1	0	48	8	0	4.7	0	30		2.22e-07	0.000274	4.65e-05
EEfum014	1	1	0	49	14	0	0.3	0	48		3.14e-07	0.000797	5.07e-05
EEfum015	1	1	0	37	12	1	1.6	0	13		3.45e-07	0.000413	3.2e-05
EEfum016	1	1	0	49	6	0	0	0	49		3.36e-07	0.000574	4.69e-05
EEfum017	1	1	1	29	12	0	0	0	4		4.1e-07	0.000758	6.86e-05
EEfum018	1	1	0	43	14	0	2.2	0	14		3.19e-07	0.000581	5.02e-05
EEfum020	1	1	0	29	12	1	3.4	0	3		2.59e-07	0.000439	3.66e-05
EEfum021	1	1	1	46	8	1	4.7	0	46		3.12e-07	0.000866	6.89e-05
EEfum022	1	1	0	44	14	1	0.8	0	20		2.45e-07	0.000432	3.33e-05
EEfum023	1	1	0	25	11	0	0	0	25		1.68e-07	0.000115	8.64e-05
EEfum024	1	1	1	38	14	0	1.2	0	16		2.67e-07	0.000473	8.08e-05
EEfum025	1	1	1	35	14	1	3.8	0	13		2.03e-07	0.000902	4.81e-05
EEfum026	1	1	0	46	5	1	1.6	0	30		1.76e-07	0.00141	5.99e-05
EEfum027	1	1	0	36	14	1	0	0	35		1.65e-07	0.00124	4.61e-05
EEfum028	1	1	1	37	10	0	3.9	0	15
EEfum029	1	1	0	47	17	0	0	0	4
EEfum030	1	1	0	24	12	0	0	0	6		1.96e-07	0.000698	4.14e-05
EEfum031	1	1	1	47	10	1	20.1	2	5
EEfum032	1	1	0	37	6	0	0	0	10		2.21e-07	0.000237	2.97e-05
EEfum033	1	1	0	27	8	1	12.8	1	25		2.01e-07	0.00027	4.51e-05
EEfum034	1	1	0	44	11	0	0.7	0	44		1.72e-07	0.000367	6.09e-05
EEfum035	1	1	0	34	12	0	0	0	30		2.15e-07	0.000371	7.1e-05
EEfum036	1	1	0	33	14	1	4.7	0	2		2.37e-07	0.000851	4.24e-05
EEfum037	1	1	0	23	8	0	0	0	23		2.07e-07	0.000187	5.25e-05
EEfum038	1	1	1	30	12	0	0	0	30		2.22e-07	0.00108	7.68e-05
EEfum039	1	1	0	30	14	0	0	0	3		2.86e-07	0.00129	4.68e-05
EEfum040	1	1	1	34	16	0	0	0	14		2.51e-07	0.000994	5.75e-05
EEfum041	1	1	0	20	12	1	0.8	0	20		2.53e-07	0.000365	7.26e-05
EEfum042	1	1	1	35	15	0	33.7	1	35		2.29e-07	0.00104	4.66e-05
EEfum043	1	1	0	31	19	1	3.2	1	31		2.44e-07	0.000686	4.52e-05
EEfum044	1	1	0	29	12	1	4.7	0	29		1.78e-07	0.00088	6.91e-05
EEfum045	1	1	0	45	3	0	4.7	0	5		2.09e-07	0.000518	5.99e-05
EEfum046	1	1	1	32	17	0	33.7	1	32		2.97e-07	0.000683	6.06e-05
EEfum047	1	1	0	25	14	1	0.8	1	25		2.41e-07	0.00122	5.98e-05
EEfum048	1	1	0	39	4	0	0	0	39		3.46e-07	0.00108	5.21e-05
EEfum049	1	1	1	38	16	0	11.9	0	37		3.19e-07	0.00143	8.16e-05
EEfum050	1	1	1	36	15	1	24.3	0	3		2.6e-07	0.000761	5.98e-05
EEfum051	1	1	0	48	12	0	0	0	48		2.73e-07	0.00135	4.15e-05
EEfum052	1	1	0	33	17	0	0	0	33		2.64e-07	0.000157	6.02e-05
EEfum053	1	1	1	30	12	1	26.8	0	30		2.68e-07	0.000226	5.58e-05
EEfum054	1	1	1	30	14	1	10.9	2	6		1.94e-07	0.000384	6.55e-05
EEfum055	1	1	0	36	14	0	1.1	0	5		3e-07	0.000399	6.19e-05
EEfum056	1	1	0	30	14	0	0.1	0	12		2.69e-07	0.000951	3.58e-05
EEfum057	1	1	1	26	14	0	0	0	12		3.22e-07	0.000387	4.65e-05
EEfum058	1	1	0	45	14	0	0.7	0	35		2.34e-07	0.00037	5.33e-05
EEfum059	1	1	0	29	18	0	29.1	1	13		2.74e-07	0.00132	4.3e-05
EEfum060	1	1	0	32	7	0	0	0	31		1.94e-07	0.0011	6.33e-05
EEfum061	1	1	0	47	12	1	1.2	0	40		2.97e-07	0.00117	3.69e-05
EEfum062	1	1	0	38	13	1	12	0	38		3.22e-07	0.00151	6.26e-05
EEfum063	1	1	0	37	12	1	0.5	1	37		1.4e-07	0.000741	2.7e-05
EEfum064	1	1	1	44	17	0	1.2	1	17		3.06e-07	0.000596	3.4e-05
EEfum065	1	1	0	29	12	0	0	0	13		3.21e-07	0.000498	3.12e-05
EEfum066	1	1	1	33	16	0	2.5	0	30		2.92e-07	0.000941	2.33e-05
EEfum067	1	1	0	29	14	0	0	0	10		1.04e-07	0.0012	3.49e-05
EEfum068	1	1	1	44	10	0	0	0	4		3.41e-07	0.000526	3.16e-05
EEfum069	1	1	0	37	12	0	0.7	0	12		3.38e-07	0.000725	1.94e-05
EEfum070	1	1	0	35	14	0	0	0	11		2.72e-07	0.000303	2.6e-05
EEfum071	1	1	1	43	14	0	1.5	0	12		1.51e-07	0.000767	2.19e-05
EEfum072	1	1	1	23	15	0	3.2	0	23		2.36e-07	0.000711	3.4e-05
EEfum073	1	1	0	19	12	1	1	1	19		2.21e-07	0.00138	3.81e-05
EEfum074	1	1	0	31	14	0	0.2	2	10		3.32e-07	0.000318	1.94e-05
EEfum075	1	1	0	31	12	0	0	0	8		3.25e-07	0.000829	2.91e-05
EEfum076	1	1	1	28	15	1	0	1	5		1.18e-07	0.000798	2.66e-05
EEfum077	1	1	0	36	12	0	0	0	32		2.78e-07	0.000568	2.3e-05
EEfum078	1	1	0	21	12	0	0	0	21		3.2e-07	0.000428	2e-05
EEfum079	1	1	1	40	12	0	0	0	40		2.99e-07	0.000638	3.15e-05
EEfum080	1	1	1	30	12	0	0	0	4		3.26e-07	0.000553	4.13e-05
EEfum081	1	1	1	28	12	1	3	0	4		2.4e-07	0.00053	3.67e-05
EEfum082	1	1	1	26	12	1	0	0	5		3.11e-07	0.000507	4.13e-05
EEpre001	1	0	0	30	17	0	3.2	0	30		2.24e-07	0.000834	3.19e-05
EEpre002	1	0	1	38	8	1	5.1	0	38		3.11e-07	0.000778	6.21e-05
EEpre003	1	0	0	20	12	0	4.8	0	20		3.24e-07	0.000656	3.65e-05
EEpre004	1	0	1	19	12	1	106.5	1	19		2.99e-07	0.000667	5.07e-05
EEpre005	1	0	0	41	12	1	0	0	5		3.02e-07	0.000669	4.98e-05
EEpre006	1	0	0	42	7	0	0	0	42		2.1e-07	0.000479	3.31e-05
EEpre023	1	0	0	25	11	0	0	0	25		2.24e-07	0.000386	0.0001
EEpre024	1	0	1	38	14	0	1.2	0	16		2.23e-07	0.000346	0.000104
EEpre025	1	0	1	35	14	1	3.8	0	13		2.2e-07	0.000409	0.000107
EEpre026	1	0	0	46	5	1	1.6	0	30		1.87e-07	0.000422	7.05e-05
EEpre027	1	0	0	36	14	1	0	0	35		2.91e-07	0.000542	7.19e-05
EEpre028	1	0	1	37	10	0	3.9	0	15		2.12e-07	0.000204	4.03e-05
EEpre029	1	0	0	47	17	0	0	0	4		2.91e-07	0.00051	7.9e-05
EEpre030	1	0	0	24	12	0	0	0	6		2.55e-07	0.000375	3.88e-05
EEpre031	1	0	1	47	10	1	20.1	2	5		2.96e-07	0.000471	6.76e-05
EEpre032	1	0	0	37	6	0	0	0	10		2.37e-07	0.000366	5.63e-05
EEpre033	1	0	0	27	8	1	12.8	1	25		3.13e-07	0.000695	4.57e-05
EEpre034	1	0	0	44	11	0	0.7	0	44		2.49e-07	0.000427	4.13e-05
EEpre035	1	0	0	34	12	0	0	0	30		2.43e-07	0.000365	7.18e-05
EEpre036	1	0	0	33	14	1	4.7	0	2		2.46e-07	0.00055	4.54e-05
EEpre037	1	0	0	23	8	0	0	0	23		2.9e-07	0.000261	7.61e-05
EEpre038	1	0	1	30	12	0	0	0	30		2.73e-07	0.00064	7.67e-05
EEpre039	1	0	0	30	14	0	0	0	3		2.88e-07	0.00074	4.01e-05
EEpre040	1	0	1	34	16	0	0	0	14		2.63e-07	0.000553	7.16e-05
EEpre041	1	0	0	20	12	1	0.8	0	20		3.39e-07	0.000352	3.84e-05
EEpre042	1	0	1	35	15	0	33.7	1	35		2.9e-07	0.00059	4.24e-05
EEpre043	1	0	0	31	19	1	3.2	1	31		2.55e-07	0.000646	4.48e-05
EEpre044	1	0	0	29	12	1	4.7	0	29		2.46e-07	0.000213	4.9e-05
EEpre045	1	0	0	45	3	0	4.7	0	5		2.61e-07	0.000391	4.25e-05
EEpre046	1	0	1	32	17	0	33.7	1	32		2.99e-07	0.000222	5.93e-05
EEpre047	1	0	0	25	14	1	0.8	1	25		3.96e-07	0.000593	4.76e-05
EEpre048	1	0	0	39	4	0	0	0	39		3.29e-07	0.000642	6.37e-05
EEpre049	1	0	1	38	16	0	11.9	0	37		3.21e-07	0.000258	7.55e-05
EEpre050	1	0	1	36	15	1	24.3	0	3		3.14e-07	0.000459	6.24e-05
EEpre051	1	0	0	48	12	0	0	0	48		2.18e-07	0.000253	7.36e-05
EEpre052	1	0	0	33	17	0	0	0	33		3.14e-07	0.000187	5.91e-05
EEpre053	1	0	1	30	12	1	26.8	0	30		2.83e-07	0.00028	5.14e-05
EEpre054	1	0	1	30	14	1	10.9	2	6		2.59e-07	0.000263	4.51e-05
EEpre055	1	0	0	36	14	0	1.1	0	5		2.44e-07	0.000331	5.68e-05
EEpre056	1	0	0	30	14	0	0.1	0	12		2.29e-07	0.000146	4.92e-05
EEpre057	1	0	1	26	14	0	0	0	12		2.63e-07	0.000341	4.09e-05
EEpre058	1	0	0	45	14	0	0.7	0	35		2.97e-07	0.00063	6.06e-05
EEpre059	1	0	0	29	18	0	29.1	1	13		2.76e-07	0.000424	3.27e-05
EEpre060	1	0	0	32	7	0	0	0	31		3.02e-07	0.000275	5.82e-05
EEpre061	1	0	0	47	12	1	1.2	0	40		1.85e-07	0.000468	4.31e-05
EEpre062	1	0	0	38	13	1	12	0	38		2.91e-07	0.000457	4.96e-05
EEpre063	1	0	0	37	12	1	0.5	1	37		3.88e-07	0.00118	2.44e-05
EEpre064	1	0	1	44	17	0	1.2	1	17		3.17e-07	0.00113	5.21e-05
EEpre065	1	0	0	29	12	0	0	0	13		2.29e-07	0.000983	6.82e-05
EEpre066	1	0	1	33	16	0	2.5	0	30		2.63e-07	0.00104	4.28e-05
EEpre067	1	0	0	29	14	0	0	0	10		2.52e-07	0.000619	4.76e-05
EEpre068	1	0	1	44	10	0	0	0	4		2.93e-07	0.00222	4.84e-05
EEpre069	1	0	0	37	12	0	0.7	0	12		3.15e-07	0.000906	3.97e-05
EEpre070	1	0	0	35	14	0	0	0	11		3.15e-07	0.000767	6.36e-05
EEpre071	1	0	1	43	14	0	1.5	0	12		2.61e-07	0.00109	5.56e-05
EEpre072	1	0	1	23	15	0	3.2	0	23		2.5e-07	0.000897	6.96e-05
EEpre073	1	0	0	19	12	1	1	1	19		2.14e-07	0.00118	4.58e-05
EEpre074	1	0	0	31	14	0	0.2	2	10		2.71e-07	0.000602	5.41e-05
EEpre075	1	0	0	31	12	0	0	0	8		2.74e-07	0.000421	5.11e-05
EEpre076	1	0	1	28	15	1	0	1	5		2.2e-07	0.000959	5.53e-05
EEpre077	1	0	0	36	12	0	0	0	32		2.07e-07	0.00096	4.9e-05
EEpre078	1	0	0	21	12	0	0	0	21		3.46e-07	0.000562	4.23e-05
EEpre079	1	0	1	40	12	0	0	0	40		2.91e-07	0.000932	5.42e-05
EEpre080	1	0	1	30	12	0	0	0	4		2.31e-07	0.000636	4.41e-05
EEpre081	1	0	1	28	12	1	3	0	4		2.48e-07	0.000469	2.19e-05
EEpre082	1	0	1	26	12	1	0	0	5		2.6e-07	0.00094	5.84e-05
OEfum002	2	1	1	26	9	0	1.7	0	26	8	3.09e-07	0.000607	6.46e-05
OEfum003	2	1	1	38	12	1	14.9	0	13	18	3.11e-07	0.000277	5.86e-05
OEfum004	2	1	0	40	8	1	13.7	2	0	22	2.98e-07	0.000497	5.18e-05
OEfum005	2	1	0	24	8	0	0	0	24	9	2.86e-07	0.000365	4.14e-05
OEfum006	2	1	0	26	12	0	0	0	16	11	3.63e-07	0.000529	5.05e-05
OEfum007	2	1	1	48	8	0	11.9	0	48	28	2.5e-07	0.00034	6.31e-05
OEfum008	2	1	0	42	8	0	4.7	0	15	22	3.64e-07	0.000625	4.2e-05
OEfum009	2	1	0	44	7	1	4.7	0	43	30	3.06e-07	0.000268	3.94e-05
OEfum010	2	1	1	48	10	1	6.8	0	5	22
OEfum011	2	1	0	38	8	0	0	0	5	34	2.97e-07	0.000724	3.95e-05
OEfum012	2	1	0	48	12	1	0	0	48	30	3.67e-07	0.000696	5.67e-05
OEfum013	2	1	0	48	12	1	0.4	0	48	20	3.27e-07	0.000448	4.56e-05
OEfum014	2	1	1	45	8	0	0	0	45	19	3.82e-07	0.000262	4.47e-05
OEfum016	2	1	0	36	12	0	0.8	0	18	13	2.85e-07	0.000312	6e-05
OEfum018	2	1	0	31	8	0	7.9	0	11	14	4.08e-07	0.000468	6.45e-05
OEfum019	2	1	1	33	7	0	10.7	1	33	10	3.28e-07	0.000454	6.48e-05
OEfum020	2	1	1	40	12	1	1.7	0	10	5	4.27e-07	0.00065	5.09e-05
OEfum021	2	1	1	23	12	1	16.1	0	23	12	3.45e-07	0.000195	4.64e-05
OEfum023	2	1	1	32	12	0	0	0	32	19	3.71e-07	0.000422	5.43e-05
OEfum024	2	1	1	45	12	1	0.6	2	15	6
OEfum025	2	1	0	39	12	1	0	0	39	15	4.69e-07	0.000559	5.07e-05
OEfum026	2	1	1	35	10	0	5.5	0	15	5	4.67e-07	0.00031	5.44e-05
OEfum027	2	1	1	32	12	0	0	0	32	30	2.83e-07	0.000798	6.18e-05
OEfum028	2	1	1	47	17	0	0.8	0	5	6
OEfum029	2	1	0	34	12	1	2.8	0	13	7	2.16e-07	0.000731	4.48e-05
OEfum030	2	1	1	44	10	1	5.1	0	9	3
OEfum031	2	1	1	35	12	1	2	0	30	20	2.05e-07	0.000662	5.39e-05
OEfum032	2	1	1	22	8	0	1.4	0	5	9	2.36e-07	0.000404	5.73e-05
OEfum033	2	1	1	24	9	0	0	0	29	29	1.86e-07	0.000868	6.22e-05
OEfum034	2	1	1	28	12	0	0	0	28	20	2.38e-07	0.00106	5.43e-05
OEfum035	2	1	0	44	8	1	0	0	44	25	3.2e-07	0.000333	3.6e-05
OEfum036	2	1	1	40	12	0	0	0	40	16	2.14e-07	0.000622	8.38e-05
OEfum037	2	1	0	48	8	1	1.2	0	10	22	2.48e-07	0.000239	9.46e-05
OEfum038	2	1	0	37	6	0	0.1	0	16	10	2.61e-07	0.00028	5.88e-05
OEfum039	2	1	0	34	11	0	13.2	2	34	11	1.28e-07	0.000855	5.82e-05
OEfum040	2	1	0	34	12	1	5.9	0	12	15	2.14e-07	0.000536	4.45e-05
OEfum041	2	1	1	42	12	0	0	0	12	21	2.9e-07	0.000882	6.45e-05
OEfum042	2	1	1	30	12	1	23.8	2	30	11	2.25e-07	0.00142	2.58e-05
OEfum043	2	1	0	38	7	1	0	0	35	10	1.91e-07	0.000791	5.13e-05
OEfum044	2	1	0	31	8	0	17	2	11	20
OEfum045	2	1	0	49	8	1	1.4	0	49	20	2.46e-07	0.00121	5.43e-05
OEfum046	2	1	1	39	7	0	6.1	0	10	20	2.82e-07	0.000953	6.37e-05
OEfum047	2	1	1	46	12	0	3.4	0	4	20	2.82e-07	0.000919	0.000108
OEfum048	2	1	1	35	10	0	0	0	35	11	2.17e-07	0.000898	5.32e-05
OEfum049	2	1	1	47	7	0	19.1	0	47	9	3.1e-07	0.00123	6.1e-05
OEfum050	2	1	0	29	10	0	0	0	14	20	3.85e-07	0.000325	9.5e-05
OEfum051	2	1	1	42	8	0	0	0	9	12	3.36e-07	0.0011	1.67e-06
OEfum052	2	1	0	36	7	0	1.2	1	36	7	2.8e-07	0.000364	5.34e-05
OEfum053	2	1	0	43	4	0	6.8	0	42	10	2.75e-07	0.00125	4.67e-05
OEfum054	2	1	1	30	8	0	30.6	0	13	31	3.19e-07	0.000524	6.69e-05
OEfum055	2	1	1	48	7	0	0	0	4	8	2.82e-07	0.000518	4.91e-05
OEfum056	2	1	1	48	10	1	0	1	12	25	3.26e-07	0.00107	7.07e-05
OEfum057	2	1	1	35	10	1	1.7	1	6	10
OEfum058	2	1	0	42	10	0	0	0	25	8	2.2e-07	0.00145	4.55e-05
OEfum059	2	1	1	34	12	0	1.3	0	10	8
OEfum060	2	1	0	45	8	0	0	1	14	18	3.16e-07	0.00028	6.49e-05
OEfum061	2	1	0	37	8	0	44.6	0	13	15	3.14e-07	0.000964	4.21e-05
OEfum062	2	1	1	31	12	1	0	1	18	8
OEfum063	2	1	1	35	8	1	25.6	0	20	29
OEfum064	2	1	1	22	8	1	18.7	2	6	6	3.02e-07	0.000587	5.68e-05
OEfum065	2	1	1	49	8	1	3.4	0	28	29	3.56e-07	0.000551	7.32e-05
OEfum066	2	1	1	24	8	1	8	0	24	5	2.84e-07	0.000559	5.25e-05
OEfum067	2	1	1	45	8	1	0.7	0	45	20	1.08e-07	0.00112	3.26e-05
OEfum068	2	1	1	36	8	0	3.6	0	35	20	3.89e-07	0.000872	6.1e-05
OEfum069	2	1	1	30	12	1	0	0	30	3	2.84e-07	0.000722	5.85e-05
OEfum070	2	1	0	49	12	1	0	0	49	20	2.84e-07	0.000747	3.58e-05
OEfum071	2	1	0	45	12	1	1.4	0	45	27	3.03e-07	0.00145	4.04e-05
OEfum072	2	1	1	32	12	1	1.1	0	32	10	1.3e-07	0.000521	4.74e-05
OEfum073	2	1	0	30	12	0	0.1	0	30	7	2.38e-07	0.00136	3.91e-05
OEfum074	2	1	0	47	12	1	0	0	25	8	2.1e-07	0.000851	5.21e-05
OEfum075	2	1	1	42	14	0	0	0	42	22	3.09e-07	0.00155	4.86e-05
OEfum076	2	1	1	50	12	0	3.4	0	9	8	2.83e-07	0.000917	4.2e-05
OEfum077	2	1	0	44	12	0	0	0	7	5	2.78e-07	0.000652	2.95e-05
OEfum078	2	1	0	36	12	0	0	0	16	10	2.98e-07	0.00174	4.68e-05
OEfum079	2	1	0	28	11	0	0	0	10	8	2.76e-07	0.00103	2.69e-05
OEfum083	2	1	0	44	6	0	0	0	44	28	2.63e-07	0.000639	5.56e-05
OEfum084	2	1	0	48	3	0	0	0	7	6	3.77e-07	0.000813	2.15e-05
OEfum085	2	1	0	34	12	0	0	0	16	10	1.47e-07	0.000257	1.97e-05
OEfum086	2	1	0	49	8	0	0	0	49	12	2.64e-07	0.00108	4.43e-05
OEfum087	2	1	0	40	7	0	0	0	40	25	1.78e-07	0.000924	2.39e-05
OEfum088	2	1	0	48	10	0	0	0	48	30	2.07e-07	0.00034	3.94e-05
OEfum089	2	1	0	47	12	0	0	0	47	30	2.87e-07	0.000683	4.5e-05
OEfum090	2	1	0	49	3	0	0	0	49	29	2.16e-07	0.000557	3.32e-05
OEfum091	2	1	0	41	7	0	0	0	41	29	3.01e-07	0.000548	4.92e-05
OEfum092	2	1	0	34	12	0	0	0	23	23	2.45e-07	0.00086	2.22e-05
OEfum093	2	1	0	36	12	0	0	0	36	20	1.59e-07	0.000514	3.97e-05
OEfum094	2	1	0	18	8	0	0	0	18	25	1.75e-07	0.000625	2.94e-05
OEpre002	2	0	1	26	9	0	1.7	0	26	8	3.25e-07	0.000531	7.53e-05
OEpre003	2	0	1	38	12	1	14.9	0	13	18	3.55e-07	0.000695	5.7e-05
OEpre004	2	0	0	40	8	1	13.7	2	0	22	2.62e-07	0.000514	4.91e-05
OEpre005	2	0	0	24	8	0	0	0	24	9	3.43e-07	0.000587	5.05e-05
OEpre006	2	0	0	26	12	0	0	0	16	11	2.74e-07	0.000317	6.19e-05
OEpre007	2	0	1	48	8	0	11.9	0	48	28	2.56e-07	0.000435	6.55e-05
OEpre008	2	0	0	42	8	0	4.7	0	15	22	2.87e-07	0.00051	5.17e-05
OEpre009	2	0	0	44	7	1	4.7	0	43	30	1.99e-07	0.000287	4.25e-05
OEpre010	2	0	1	48	10	1	6.8	0	5	22	2.62e-07	0.000754	6e-05
OEpre011	2	0	0	38	8	0	0	0	5	34	2.82e-07	0.000658	4.58e-05
OEpre012	2	0	0	48	12	1	0	0	48	30	3.03e-07	0.000765	7.4e-05
OEpre013	2	0	0	48	12	1	0.4	0	48	20	2.83e-07	0.000617	5.12e-05
OEpre014	2	0	1	45	8	0	0	0	45	19	3.49e-07	0.000502	5.45e-05
OEpre016	2	0	0	36	12	0	0.8	0	18	13	2.68e-07	0.000771	4.98e-05
OEpre018	2	0	0	31	8	0	7.9	0	11	14	3.02e-07	0.000614	6.08e-05
OEpre019	2	0	1	33	7	0	10.7	1	33	10	2.19e-07	0.000523	7.44e-05
OEpre020	2	0	1	40	12	1	1.7	0	10	5	2.76e-07	0.000519	6.77e-05
OEpre021	2	0	1	23	12	1	16.1	0	23	12	2.38e-07	0.000369	6.14e-05
OEpre023	2	0	1	32	12	0	0	0	32	19	2.85e-07	0.000513	6.75e-05
OEpre024	2	0	1	45	12	1	0.6	2	15	6	2.84e-07	0.000597	4.83e-05
OEpre025	2	0	0	39	12	1	0	0	39	15	2.77e-07	0.000479	6.7e-05
OEpre026	2	0	1	35	10	0	5.5	0	15	5	2.53e-07	0.00105	7.08e-05
OEpre027	2	0	1	32	12	0	0	0	32	30	2.61e-07	0.000303	6.61e-05
OEpre028	2	0	1	47	17	0	0.8	0	5	6	1.89e-07	0.000639	6.5e-05
OEpre029	2	0	0	34	12	1	2.8	0	13	7	2.08e-07	0.000272	4.54e-05
OEpre030	2	0	1	44	10	1	5.1	0	9	3	2.96e-07	0.000312	6.48e-05
OEpre031	2	0	1	35	12	1	2	0	30	20	2.02e-07	0.000381	5.35e-05
OEpre032	2	0	1	22	8	0	1.4	0	5	9	2.72e-07	0.000375	7.11e-05
OEpre033	2	0	1	24	9	0	0	0	29	29	2.72e-07	0.000267	6.01e-05
OEpre034	2	0	1	28	12	0	0	0	28	20	3.1e-07	9.31e-05	5.34e-05
OEpre035	2	0	0	44	8	1	0	0	44	25	3.91e-07	0.000157	4.19e-05
OEpre036	2	0	1	40	12	0	0	0	40	16	2.88e-07	0.000619	7.93e-05
OEpre037	2	0	0	48	8	1	1.2	0	10	22	3.45e-07	0.000195	8.09e-05
OEpre038	2	0	0	37	6	0	0.1	0	16	10	3.27e-07	0.000172	5.45e-05
OEpre039	2	0	0	34	11	0	13.2	2	34	11	2.53e-07	0.000576	4.94e-05
OEpre040	2	0	0	34	12	1	5.9	0	12	15	2.8e-07	0.000221	4.59e-05
OEpre041	2	0	1	42	12	0	0	0	12	21	2.34e-07	0.00107	6.75e-05
OEpre042	2	0	1	30	12	1	23.8	2	30	11	2.85e-07	0.000781	4.54e-05
OEpre043	2	0	0	38	7	1	0	0	35	10	2.46e-07	0.00033	4.18e-05
OEpre044	2	0	0	31	8	0	17	2	11	20	2.84e-07	0.000276	3.55e-05
OEpre045	2	0	0	49	8	1	1.4	0	49	20	2.69e-07	0.000478	4.94e-05
OEpre046	2	0	1	39	7	0	6.1	0	10	20	2.81e-07	0.000894	7.73e-05
OEpre047	2	0	1	46	12	0	3.4	0	4	20	2.89e-07	0.000842	7.6e-05
OEpre048	2	0	1	35	10	0	0	0	35	11	3.21e-07	0.000566	7.97e-05
OEpre049	2	0	1	47	7	0	19.1	0	47	9	2.6e-07	0.000233	5.74e-05
OEpre050	2	0	0	29	10	0	0	0	14	20	2.71e-07	0.000523	6.69e-05
OEpre051	2	0	1	42	8	0	0	0	9	12	3.25e-07	0.00076	9.12e-05
OEpre052	2	0	0	36	7	0	1.2	1	36	7	3.05e-07	0.000326	5.91e-05
OEpre053	2	0	0	43	4	0	6.8	0	42	10	2.29e-07	0.000272	6.25e-05
OEpre054	2	0	1	30	8	0	30.6	0	13	31	2.1e-07	0.000283	6.33e-05
OEpre055	2	0	1	48	7	0	0	0	4	8	2.6e-07	0.000516	4.58e-05
OEpre056	2	0	1	48	10	1	0	1	12	25	1.76e-07	0.00055	5.83e-05
OEpre057	2	0	1	35	10	1	1.7	1	6	10	2.08e-07	0.000571	7.68e-05
OEpre058	2	0	0	42	10	0	0	0	25	8	1.83e-07	0.000275	6.26e-05
OEpre059	2	0	1	34	12	0	1.3	0	10	8	2.44e-07	0.000285	8.84e-05
OEpre060	2	0	0	45	8	0	0	1	14	18	2.48e-07	0.000848	5.08e-05
OEpre061	2	0	0	37	8	0	44.6	0	13	15	2.58e-07	0.000558	4.49e-05
OEpre062	2	0	1	31	12	1	0	1	18	8	2.44e-07	0.000717	5.44e-05
OEpre063	2	0	1	35	8	1	25.6	0	20	29	2.37e-07	0.000516	8.75e-05
OEpre064	2	0	1	22	8	1	18.7	2	6	6	3.05e-07	0.000495	6.38e-05
OEpre065	2	0	1	49	8	1	3.4	0	28	29	2.41e-07	0.00034	8.78e-05
OEpre066	2	0	1	24	8	1	8	0	24	5	2.28e-07	0.000308	4.84e-05
OEpre067	2	0	1	45	8	1	0.7	0	45	20	2.38e-07	0.000882	5.14e-05
OEpre068	2	0	1	36	8	0	3.6	0	35	20	3.38e-07	0.000978	6.08e-05
OEpre069	2	0	1	30	12	1	0	0	30	3	2.88e-07	0.0006	5.8e-05
OEpre070	2	0	0	49	12	1	0	0	49	20	2.56e-07	0.00049	5.74e-05
OEpre071	2	0	0	45	12	1	1.4	0	45	27	2.77e-07	0.00205	7.07e-05
OEpre072	2	0	1	32	12	1	1.1	0	32	10	2.57e-07	0.00111	8.59e-05
OEpre073	2	0	0	30	12	0	0.1	0	30	7	2.4e-07	0.00036	7.05e-05
OEpre074	2	0	0	47	12	1	0	0	25	8	2.18e-07	0.000495	5.87e-05
OEpre075	2	0	1	42	14	0	0	0	42	22	2.2e-07	0.000699	6.71e-05
OEpre076	2	0	1	50	12	0	3.4	0	9	8	2.84e-07	0.000665	5.93e-05
OEpre077	2	0	0	44	12	0	0	0	7	5	2.22e-07	0.000543	3.24e-05
OEpre078	2	0	0	36	12	0	0	0	16	10	2.71e-07	0.000958	3.69e-05
OEpre079	2	0	0	28	11	0	0	0	10	8	2.92e-07	0.000789	3.59e-05
OEpre083	2	0	0	44	6	0	0	0	44	28	2.39e-07	0.00113	5.12e-05
OEpre084	2	0	0	48	3	0	0	0	7	6	2.38e-07	0.00122	4e-05
OEpre085	2	0	0	34	12	0	0	0	16	10	1.96e-07	0.000994	3.67e-05
OEpre086	2	0	0	49	8	0	0	0	49	12	3.21e-07	0.00109	4.75e-05
OEpre087	2	0	0	40	7	0	0	0	40	25	1.89e-07	0.00119	3.47e-05
OEpre088	2	0	0	48	10	0	0	0	48	30	2.79e-07	0.000789	4.98e-05
OEpre089	2	0	0	47	12	0	0	0	47	30	2.7e-07	0.000808	4.57e-05
OEpre090	2	0	0	49	3	0	0	0	49	29	3.2e-07	0.00122	4.55e-05
OEpre091	2	0	0	41	7	0	0	0	41	29	2.64e-07	0.00127	5.12e-05
OEpre092	2	0	0	34	12	0	0	0	23	23	3.14e-07	0.00126	3.12e-05
OEpre093	2	0	0	36	12	0	0	0	36	20	2.85e-07	0.00155	5.56e-05
OEpre094	2	0	0	18	8	0	0	0	18	25	3.7e-07	0.000963	4.2e-05

## Sheet: Enzyme Inhibitions
ID	Group	Delta_APEH	APEH_status	APEH_30%	Delta_AChE	AChE_status	AChE_30%	Delta_BuChE	BuChE_status	BuChE_30%
FCIIM001	0	-24.42	0	0	7.04	1	0	-67.41	0	0
FCIIM002	0	21.32	1	0	7.4	1	0	-2.49	0	0
FCIIM003	0	8.64	1	0	50.82	1	1	-63.93	0	0		ID	Individual identinfication code
FCIIM004	0	-9.57	0	0	49.64	1	1	-16.12	0	0		Group	Exposure group to which the individual belongs: 0=Environmental Exposed (EE); 1=Occupational Exposed (OE)
FCIIM005	0	-14.5	0	0	30.67	1	1	18.89	1	0		Delta_APEH	Delta of APEH enzyme activity between baseline period (T0) and fumigation period (T1): T1-T0
FCIIM006	0	-43.82	0	0	12.44	1	0	-19.98	0	0		APEH_status	Classification of delta APEH enzyme activity in: 0=no inhibition; 1=inhibition
FCIIM023	0	24.92	1	0	70.23	1	1	13.62	1	0		APEH_30%	Classification of inhibition of APEH enzyme activity in: 0=<30%; 1=>30%
FCIIM024	0	-19.86	0	0	-36.75	0	0	22.63	1	0		Delta_AChE	Delta of AChEenzyme activity between baseline period (T0) and fumigation period (T1): T1-T0
FCIIM025	0	7.96	1	0	-120.16	0	0	55.01	1	1		AChE_status	Classification of delta AChE enzyme activity in: 0=no inhibition; 1=inhibition
FCIIM026	0	5.64	1	0	-233.77	0	0	15.06	1	0		AChE_30%	Classification of inhibition of AChE enzyme activity in: 0=<30%; 1=>30%
FCIIM027	0	43.47	1	1	-128.88	0	0	35.91	1	1		Delta_BuChE	Delta of BuChE enzyme activity between baseline period (T0) and fumigation period (T1): T1-T0
FCIIM030	0	23.1	1	0	-86.13	0	0	-6.58	0	0		BuChE_status	Classification of delta BuChE enzyme activity in: 0=no inhibition; 1=inhibition
FCIIM032	0	6.69	1	0	35.3	1	1	47.23	1	1		BuChE_30%	Classification of inhibition of BuChE enzyme activity in: 0=<30%; 1=>30%
FCIIM033	0	35.8	1	1	61.1	1	1	1.36	1	0
FCIIM034	0	31.17	1	1	14.12	1	0	-47.57	0	0
FCIIM035	0	11.83	1	0	-1.72	0	0	1.13	1	0
FCIIM036	0	3.6	1	0	-54.63	0	0	6.65	1	0
FCIIM037	0	28.71	1	0	28.15	1	0	30.99	1	1
FCIIM038	0	18.65	1	0	-68.25	0	0	-0.14	0	0
FCIIM039	0	0.75	1	0	-74.52	0	0	-16.56	0	0
FCIIM040	0	4.63	1	0	-79.73	0	0	19.8	1	0
FCIIM041	0	25.26	1	0	-3.64	0	0	-89.06	0	0
FCIIM042	0	20.82	1	0	-76.72	0	0	-9.98	0	0
FCIIM043	0	4.43	1	0	-6.1	0	0	-0.86	0	0
FCIIM044	0	27.49	1	0	-312.71	0	0	-40.92	0	0
FCIIM045	0	19.96	1	0	-32.59	0	0	-40.98	0	0
FCIIM046	0	0.47	1	0	-208.29	0	0	-2.14	0	0
FCIIM047	0	39.15	1	1	-106.33	0	0	-25.54	0	0
FCIIM048	0	-5.05	0	0	-68.48	0	0	18.2	1	0
FCIIM049	0	0.49	1	0	-455.89	0	0	-8.01	0	0
FCIIM050	0	17.44	1	0	-65.77	0	0	4.23	1	0
FCIIM051	0	-25.14	0	0	-432.72	0	0	43.62	1	1
FCIIM052	0	15.94	1	0	15.73	1	0	-1.83	0	0
FCIIM053	0	5.38	1	0	19.27	1	0	-8.65	0	0
FCIIM054	0	25.25	1	0	-45.98	0	0	-45.07	0	0
FCIIM055	0	-22.79	0	0	-20.49	0	0	-9.02	0	0
FCIIM056	0	-17.48	0	0	-551.46	0	0	27.33	1	0
FCIIM057	0	-22.38	0	0	-13.6	0	0	-13.72	0	0
FCIIM058	0	21.2	1	0	41.25	1	1	11.93	1	0
FCIIM059	0	0.75	1	0	-210.11	0	0	-31.64	0	0
FCIIM060	0	35.73	1	1	-299.76	0	0	-8.8	0	0
FCIIM061	0	-60.3	0	0	-150.45	0	0	14.33	1	0
FCIIM062	0	-10.58	0	0	-230.48	0	0	-26.07	0	0
FCIIM063	0	63.89	1	1	37.21	1	1	-10.36	0	0
FCIIM064	0	3.61	1	0	47.28	1	1	34.71	1	1
FCIIM065	0	-40.28	0	0	49.28	1	1	54.3	1	1
FCIIM066	0	-10.75	0	0	9.7	1	0	45.43	1	1
FCIIM067	0	58.95	1	1	-93.51	0	0	26.6	1	0
FCIIM068	0	-16.41	0	0	76.3	1	1	34.61	1	1
FCIIM069	0	-7.56	0	0	20.03	1	0	51.32	1	1
FCIIM070	0	13.65	1	0	60.48	1	1	59.15	1	1
FCIIM071	0	42.12	1	1	29.6	1	0	60.51	1	1
FCIIM072	0	5.3	1	0	20.73	1	0	51.21	1	1
FCIIM073	0	-2.85	0	0	-16.86	0	0	16.93	1	0
FCIIM074	0	-22.45	0	0	47.14	1	1	64.17	1	1
FCIIM075	0	-18.65	0	0	-96.94	0	0	43.11	1	1
FCIIM076	0	46.54	1	1	16.73	1	0	51.87	1	1
FCIIM077	0	-34.13	0	0	40.82	1	1	53.15	1	1
FCIIM078	0	7.46	1	0	23.83	1	0	52.75	1	1
FCIIM079	0	-2.71	0	0	31.53	1	1	41.94	1	1
FCIIM080	0	-40.85	0	0	13.06	1	0	6.35	1	0
FCIIM081	0	3.26	1	0	-12.89	0	0	-67.44	0	0
FCIIM082	0	-19.46	0	0	46.08	1	1	29.23	1	0
FEIM002	1	4.85	1	0	-14.42	0	0	14.21	1	0
FEIM003	1	12.36	1	0	60.1	1	1	-2.79	0	0
FEIM004	1	-13.87	0	0	3.21	1	0	-5.42	0	0
FEIM005	1	16.53	1	0	37.78	1	1	18.08	1	0
FEIM006	1	-32.19	0	0	-66.95	0	0	18.33	1	0
FEIM007	1	2.2	1	0	21.79	1	0	3.7	1	0
FEIM008	1	-26.78	0	0	-22.57	0	0	18.67	1	0
FEIM009	1	-54.24	0	0	6.74	1	0	7.28	1	0
FEIM011	1	-5.48	0	0	-10.1	0	0	13.87	1	0
FEIM012	1	-21.35	0	0	9.02	1	0	23.38	1	0
FEIM013	1	-15.64	0	0	27.46	1	0	10.93	1	0
FEIM014	1	-9.41	0	0	47.9	1	1	18.01	1	0
FEIM016	1	-6.11	0	0	59.55	1	1	-20.56	0	0
FEIM018	1	-35.09	0	0	23.82	1	0	-6	0	0
FEIM019	1	-49.96	0	0	13.31	1	0	12.87	1	0
FEIM020	1	-54.4	0	0	-25.3	0	0	24.85	1	0
FEIM021	1	-45.28	0	0	47.24	1	1	24.47	1	0
FEIM023	1	-30.26	0	0	17.85	1	0	19.57	1	0
FEIM025	1	-69.67	0	0	-16.77	0	0	24.34	1	0
FEIM026	1	-84.57	0	0	70.44	1	1	23.26	1	0
FEIM027	1	-8.47	0	0	-163.36	0	0	6.6	1	0
FEIM029	1	-4.12	0	0	-168.93	0	0	1.52	1	0
FEIM031	1	-1.6	0	0	-73.98	0	0	-0.73	0	0
FEIM032	1	13.22	1	0	-7.77	0	0	19.42	1	0
FEIM033	1	31.52	1	1	-225.18	0	0	-3.4	0	0
FEIM034	1	23.06	1	0		0	0	-1.71	0	0
FEIM035	1	18.31	1	0	-111.44	0	0	13.99	1	0
FEIM036	1	25.53	1	0	-0.46	0	0	-5.67	0	0
FEIM037	1	28.18	1	0	-22.94	0	0	-16.86	0	0
FEIM038	1	20.17	1	0	-62.81	0	0	-7.89	0	0
FEIM039	1	49.36	1	1	-48.37	0	0	-17.69	0	0
FEIM040	1	23.87	1	0	-143.11	0	0	3.16	1	0
FEIM041	1	-23.95	0	0	17.52	1	0	4.48	1	0
FEIM042	1	21.13	1	0	-81.44	0	0	43.23	1	1
FEIM043	1	22.45	1	0	-139.67	0	0	-22.7	0	0
FEIM045	1	8.37	1	0	-153.33	0	0	-10.06	0	0
FEIM046	1	-0.4	0	0	-6.54	0	0	17.58	1	0
FEIM047	1	2.28	1	0	-9.21	0	0	-42.82	0	0
FEIM048	1	32.34	1	1	-58.6	0	0	33.26	1	1
FEIM049	1	-19.39	0	0	-427.88	0	0	-6.33	0	0
FEIM050	1	-42.07	0	0	37.98	1	1	-41.96	0	0
FEIM051	1	-3.6	0	0	-44.33	0	0	98.16	1	1
FEIM052	1	8.13	1	0	-11.8	0	0	9.67	1	0
FEIM053	1	-20.18	0	0	-361.01	0	0	25.21	1	0
FEIM054	1	-51.48	0	0	-85.24	0	0	-5.6	0	0
FEIM055	1	-8.11	0	0	-0.34	0	0	-7.23	0	0
FEIM056	1	-85.54	0	0	-94.78	0	0	-21.25	0	0
FEIM058	1	-20.02	0	0	-428.82	0	0	27.3	1	0
FEIM060	1	-27.14	0	0	66.94	1	1	-27.84	0	0
FEIM061	1	-21.8	0	0	-72.68	0	0	6.33	1	0
FEIM064	1	0.79	1	0	-18.51	0	0	11.1	1	0
FEIM065	1	-47.55	0	0	-61.97	0	0	16.64	1	0
FEIM066	1	-24.68	0	0	-81.55	0	0	-8.57	0	0
FEIM067	1	54.58	1	1	-27.49	0	0	36.53	1	1
FEIM068	1	-14.92	0	0	10.79	1	0	-0.29	0	0
FEIM069	1	1.52	1	0	-20.37	0	0	-0.88	0	0
FEIM070	1	-10.88	0	0	-52.52	0	0	37.68	1	1
FEIM071	1	-9.36	0	0	29.06	1	0	42.81	1	1
FEIM072	1	49.49	1	1	53.21	1	1	44.77	1	1
FEIM073	1	0.9	1	0	-276.32	0	0	44.55	1	1
FEIM074	1	3.92	1	0	-71.99	0	0	11.2	1	0
FEIM075	1	-40.79	0	0	-122.37	0	0	27.45	1	0
FEIM076	1	0.4	1	0	-38.01	0	0	29.16	1	0
FEIM077	1	-25.24	0	0	-19.92	0	0	8.95	1	0
FEIM078	1	-9.67	0	0	-81.47	0	0	-26.91	0	0
FEIM079	1	5.56	1	0	-30.93	0	0	25.12	1	0
FEIM083	1	-10.09	0	0	43.43	1	1	-8.59	0	0
FEIM084	1	-58.93	0	0	33.52	1	1	46.19	1	1
FEIM085	1	24.79	1	0	74.11	1	1	46.39	1	1
FEIM086	1	17.9	1	0	1.07	1	0	6.8	1	0
FEIM087	1	6	1	0	22.01	1	0	31.11	1	1
FEIM088	1	25.79	1	0	56.88	1	1	20.88	1	0
FEIM089	1	-5.99	0	0	15.47	1	0	1.48	1	0
FEIM090	1	32.66	1	1	54.41	1	1	26.98	1	0
FEIM091	1	-14	0	0	56.87	1	1	3.86	1	0
FEIM092	1	22.01	1	0	31.6	1	1	29.05	1	0
FEIM093	1	44.27	1	1	66.94	1	1	28.56	1	0
FEIM094	1	52.63	1	1	35.11	1	1	30.01	1	1
